# Supplementary material for: Carbon Nanotubes Substrates Alleviate Pro-Calcific Evolution in Porcine Valve Interstitial Cells
Source: Nanomaterials (Basel). 2021 Oct 15;11(10):2724. doi: 10.3390/nano11102724 (PMC8538037; doi:10.3390/nano11102724)
Supplement: Supplementary file 1 [file nanomaterials-11-02724-s001.zip]

Archive with 1 entries (1 files):
- nanomaterials-1377190-SI.pdf
